# Supplementary material for: Comparison of the Deep Optic Nerve Head Structure between Normal-Tension Glaucoma and Nonarteritic Anterior Ischemic Optic Neuropathy
Source: PLoS One. 2016 Apr 1;11(4):e0150242. doi: 10.1371/journal.pone.0150242 (PMC4818084; doi:10.1371/journal.pone.0150242)
Supplement: S1 Table — (XLSX) [file pone.0150242.s001.xlsx]

## Sheet: Sheet1
Serial_No	Group	Age	Sex	Laterality	Disc_area	RNFL_thickness_sup_vs_inf	LCD_involved	PTT_involved	PTT_uninvolved	logMAR_BCVA	IOP	Visual_field_MD	Visual_field_PSD	Spherical_error	Diabetes	Hypertension	Central_corneal_thickness	Axial_length
1	1	68	2	2	1.94	39	455	209.5	207.1	0	11	-12.96	14.35	1.88	1	0	471	23.21
2	1	67	1	1	2.1	78	368	235.29	323.49	1.7	7	-15.2	14.3	2.13	0	1	578	22.12
3	1	66	1	1	2.31	56	332	284.61	261.19	0.22	14	-8.61	7.49	-0.63	1	1	509	23.32
4	1	65	1	1	2.22	61	491	221.67	222.22	0.4	11	-12.2	10.41	1	0	0	546	23.31
5	1	65	1	2	2.07	62	421	254.96	271.74	1.7	7	-5.89	8.75	0.5	0	0	532	23.53
6	1	62	2	2	1.8	71	446	376.43	426.72	0.05	12	-1.81	4.96	-0.63	0	1	536	24.49
7	1	60	1	1	1.91	62	443	257.58	270.6	0.52	10	-9.56	8.53	1.13	1	0	568	21.81
8	1	56	2	2	2.05	34	441	398.09	334.35	0	10	-5.48	11.96	1.25	0	0	502	22.88
9	1	48	2	1	2.49	42	460	348.06		-2	12	-15.45	13.52	1.13	0	1	545	22
10	1	45	1	2	1.87	119	400	210.38	218.58	-0.18	18	-4.49	2.2	-3.88	0	1	543	25
11	1	37	1	2	2.29	56	541	221.07	233.77	-0.08	11	-1.46	2.2	-1.75	0	0	552	25.06
12	1	65	1	1	2.23	78	535	163.11		0.4	11	-4.36	4.03	-1.63	0	1	507	23.68
13	1	65	1	2	1.87	52	301	228.01	304.05	0.15	11	-8.05	10.95	0.13	0	1	500	22.88
14	1	52	1	2	1.67	70	587	167.96		0.15	15	-20.35	13.04	0.13	0	1	542	21.9
15	1	75	2	1	2.18	114	341	354.39	244.23	0.22	15	-9.03	9.44	1.63	0	1	548	22.45
16	1	51	1	2	2.26	48	160	123.87		0	11.5	-8.72	7.83	-1.5	0	1	534	24.9
17	1	60	1	2	2.04	70	213	194.9		-1	11	-16.93	10.06	0.75	1	1	574	23.19
18	1	74	2	1	2.03	42	421	284.74		-1	13	-26.58	10.16	0.13	0	0	581	22.5
19	1	68	2	2	2.11	83	316	285.71		-0.1	11	-1.96	3.91	0.75	0	0	547	23
20	1	82	2	1	1.48	63	266	229.28	240.11	-0.22	10	-22.17	12.46	-0.88	0	1	485	23.32
21	1	62	1	1	2.55	63	255	139.59		-0.17	14	-15.48	14.04	-3	0	1	568	25
22	2	69	2	1	2	117	361	392.16	313.48	0	13	-2.41	2.62	1.12	0	0	588	24.06
23	2	72	1	2	1.91	123	485	459.77	429.63	0.05	9	0.36	2.51	0.62	0	0	500	23.42
24	2	64	2	1	2.1	157	504	476.19	516.22	0.05	8	-2.31	2.49	1.25	0	1	511	21.81
25	2	62	1	2	2.07	114	356	296.5	225.17	0.1	9	-2.4	1.56	0.75	0	0	485	23.53
26	2	62	1	1	2.25	119	393	217.39	324.17	0	15	-2.41	1.5	0.75	0	0	532	23.31
27	2	62	1	1	2.32	129	570	266.31	272.95	0.05	10	1.2	0.26	-0.63	0	0	542	24.49
28	2	60	1	2	2.25	125	540	178.45	410.78	0.1	11	1.31	1.23	-0.88	1	1	510	23.32
29	2	69	2	2	2.18	111	548	323.01	259.74	0	9	1.54	1.25	2.62	1	0	578	22.12
30	2	60	2	2	1.98	152	428	318.58	305.85	0.05	10	0.67	0.5	2	0	0	509	21.68
31	2	63	1	1	2.03	151	718	342.15	310.68	0	13	1.53	1.02	-0.13	1	0	546	22.98
32	2	68	1	2	1.7	103	481	402.25	327.33	0	14	-2.52	2.34	0.25	0	1	532	22.63
33	2	55	2	1	1.81	157	427	397.68	353.98	-0.08	8	0.96	1.2	0.38	0	0	457	23.69
34	2	57	2	1	2	132	460	324.24	321.64	0.05	12	-2.81	2.83	0.75	0	0	536	23.19
35	2	57	2	1	1.95	130	351	243.57	208.33	0.05	8	0.42	0.64	-3.38	0	0	568	25.56
36	2	53	2	1	1.95	151	480	292.92	232.56	0	6	-0.24	0.64	-1	0	0	465	25.75
37	2	57	2	1	2.06	124	483	442.41	332.45	0	11	-0.56	2.22	0.5	0	1	545	21.58
38	2	46	2	1	2.41	146	394	414.1	525.94	-0.08	15	0.83	1.4	-0.13	0	0	543	22.68
39	2	51	2	1	2.43	165	552	385.41	357.14	0.1	9	0.73	1.3	-0.13	0	0	525	22.6
40	2	46	2	2	1.76	111	460	245.4	405.06	0.15	14	2.2	1.44	-3.5	0	0	575	23.7
41	2	41	1	2	1.88	125	539	395.87	315.41	0.15	15	2.14	0.16	-2.75	0	1	552	24.03
42	2	41	2	2	2.23	122	298	273.6	309.86	0	12	1.58	1.42	0.13	0	0	595	22.88
43	2	44	2	1	2.37	153	450	446.15	308.83	0	12	-0.87	5	0.5	0	0	586	22.24
44	2	61	1	1	1.88	146	401	253.77	254.13	0.1	11	-2.5	2.4	0.75	0	0	626	23.79
45	2	70	1	2	1.91	126	377	363.64	297.66	0	15	1.57	1.42	1.12	0	0	542	23.48
46	2	63	2	1	1.66	200	390	343.84	429.95	0.05	12	1.67	2.1	2	0	0	542	22.67
47	2	57	2	2	1.63	155	296	177.84	333.33	0.1	17	-0.64	0.97	-3.63	0	0	534	25.47
48	2	45	2	2	1.68	138	236	343.92	328.57	0.05	13	-0.38	1.68	-1.5	0	0	574	24.34
49	2	47	2	1	1.72	148	303	338.98	240.06	0	11	-0.5	2.1	-0.43	0	1	581	23.14
50	2	64	2	2	2.19	148	250	297.4	370.11	0.05	12	-0.7	2.11	0.5	0	0	547	22.85
51	2	64	2	2	2.31	186	426	307.08	320.86	0.1	13	-0.5	1.25	0.63	0	0	560	23.81
52	2	58	1	1	2.31	128	413	211.48	251.49	0	17	-0.5	2.1	0.38	0	0	546	25.1
53	2	50	2	2	2.32	145	472	493.11	338.5	0	10	-2.34	2.49	-0.5	0	0	557	22.21
25	2	62	1	2	2.07	114	320.4	266.85	202.65	0.1	9	-1.3	1.24	0.75	0	0	485	23.53
35	2	57	2	1	1.95	130	386.1	267.93	229.16	0.05	8	-0.15	0.75	-3.38	0	0	568	25.56
23	2	72	1	2	1.95	123	460.75	436.78	408.15	0.05	12	0.36	2.51	0.62	0	0	500	23.42
45	2	70	1	2	1.95	126	395.85	381.82	312.54	0	14	-1.05	1.03	1.12	0	0	542	23.48
22	2	69	2	1	2.02	117	353.78	384.32	307.21	0	13	-2.24	2.59	1.12	0	0	588	24.06
29	2	69	2	2	2.18	111	558.96	329.47	264.93	0	9	-1.35	1.24	2.62	1	0	578	22.12
44	2	79	1	1	1.55	146	388.97	246.16	246.51	0.1	11	-1.86	1.02	0.75	0	0	626	23.79
46	2	81	2	1	1.57	200	401.7	442.85	354.16	0.05	11	1.67	1.24	2	0	0	542	22.67
51	2	64	2	2	2.45	186	421.74	317.65	304.01	0.1	13	1.7	0.69	0.63	0	0	560	23.81
52	2	58	1	1	2.45	128	417.13	213.59	254	0	15	-0.5	2.1	0.38	0	0	546	25.1
54	3	44	1	1	2.25	64	379	92.9		0	13	-9.3	7.49	-6	0	0	465	26
55	3	44	2	1	2.46	45	387	173.64		0	12	-17.19	12.97	-5.88	0	0	505	25.9
56	3	50	2	2	2.05	42	429	114.94		0	11	-15.81	14.49	-4.44	0	0	486	25.59
57	3	62	1	2	1.85	66	480	134.03	166.67	0.52	12	-6.15	6.13	-2.5	1	0	557	24.63
58	3	62	2	1	2.09	76	663	208.21		0.05	8	-11.78	13.38	-0.38	0	0	606	23.5
59	3	62	1	2	2.39	64	560	160	192.59	0.1	7.7	-6.66	9.42	1	0	1	567	24.06
60	3	64	2	1	2.33	51	514	110.8		0.05	12	-25.26	11.76	0	0	0	524	23
61	3	67	1	1	2.08	59	500	174.73		0	12.5	-22.39	12.61	0.63	0	1	579	23.79
62	3	67	1	2	1.92	31	566	151.63		0.1	15	-27.01	11.83	1.38	0	0	532	23.5
63	3	66	2	2	2.03	73	474	240.58	281.95	0	11	-5.7	2.15	0.75	0	0	618	23.18
64	3	48	1	2	2.06	102	496	224.25	230.77	0.05	15	-7.59	11.53	-4.5	1	0	547	25.27
65	3	43	2	2	1.54	74	456	181.97		0.05	11	-4.39	4.17	-2.75	0	0	569	24.28
66	3	62	2	2	1.81	54	435	179.43	280	0.1	10	-7.14	13.12	-1.88	0	0	553	23
67	3	63	2	2	2.25	75	517	208.33	163.93	-0.08	11	-5.61	11.51	-2.75	0	0	606	24
68	3	41	1	1	2.29	69	537	217.24	208.99	-0.08	15.6	0.52	3.05	-6	0	0	544	25.99
69	3	42	2	2	2.45	36	382	168.07	194.81	0.15	11	-10.09	14.05	-1.5	0	0	547	23.46
70	3	43	2	2	1.75	139	499	178.57	246.15	0.05	10	-4.89	11.7	-2.5	0	0	534	25.11
71	3	51	1	1	1.79	58	464	274.54	303.03	-0.08	13	0.79	1.74	-2.38	0	0	530	24
72	3	58	2	2	2.18	81	680	255.68		-0.08	12.5	0.41	1.27	-2.5	0	0	548	25
73	3	59	1	1	1.94	80	347	225.31	335.66	0.3	12	-1.05	1.92	-1	0	0	556	23.99
74	3	61	2	1	1.92	53	392	214.48		0	13	-21.09	13.83	1.25	0	0	504	24.29
75	3	64	1	1	1.94	45	431	91.15		0.05	17.3	-22.61	12.4	-6.5	0	0	465	26
76	3	64	1	1	2.28	79	335	194.44	206.35	0.15	13	-1.78	1.7	-0.38	0	0	505	24.68
77	3	65	1	2	1.65	97	393	160.86	244.9	0.05	12	-1.64	1.63	-0.25	0	0	619	23.4
78	3	49	1	2	2.14	58	598	168.07	273.75	0	14	-2.09	2.94	0.75	0	1	564	24.2
79	3	67	2	2	1.83	38	500	322.58	593.22	0.05	17	-10.81	13.96	0.25	0	0	558	22.61
80	3	71	1	1	1.8	66	697	199.15		0	15	-6.39	7.7	-0.13	0	1	578	23.1
81	3	73	1	2	2.16	65	561	105.66		0.22	15	1.24	1.73	1.8	0	1	554	22.2
82	3	72	1	2	1.98	122	482	222.53	252.66	0.1	10	1.5	2.03	1.13	0	0	553	22.59
83	3	69	2	2	2.1	113	399	155.7	208.33	0.1	8	-4.57	3.32	-0.5	0	0	575	23
84	3	59	2	2	2.44	51	455	101.78		0.1	8	-7.72	9.78	-6.13	0	1	540	25.5
85	3	53	1	2	2.5	41	517	120.05	158.31	0.15	12	-11.43	13.85	-3.5	0	0	552	24.3
58	3	62	2	1	2.09	76	596.7	187.39		0.05	10	-11.78	13.38	-0.38	0	0	606	24.6
63	3	66	2	2	2.03	73	521.4	264.64	281.95	0	11	-5.7	2.15	0.75	0	0	618	23.18
61	3	71	1	1	2.08	51	475	165.99		0	13	-22.39	12.61	0.63	0	1	579	23.79
62	3	71	1	2	1.92	32	594.3	159.21		0.1	14	-27.01	11.83	1.38	0	0	542	22.5
76	3	64	1	1	2.21	79	328.3	190.55	206.35	0.15	12	-1.78	1.7	-0.38	0	0	534	24.68
67	3	63	2	2	2.21	73	527.34	212.5	163.93	-0.08	11	-5.61	11.51	-2.75	0	0	606	25
80	3	77	1	1	1.58	66	676.09	193.18		0	11	-6.39	7.7	-0.13	0	1	578	23.5
57	3	77	1	2	1.58	66	494.4	138.05	166.67	0.52	11	-6.15	6.13	-2.5	1	0	557	24.63
84	3	59	2	2	2.45	55	450.45	100.76		0.1	13	-7.72	9.78	-6.13	0	1	570	26
59	3	62	1	2	2.47	64	565.6	161.6	192.59	0.1	13	-6.66	9.42	1	0	1	567	24.06
